# Supplementary material for: Primary and Metastatic Cutaneous Melanomas Discriminately Enrich Several Ligand-Receptor Interactions
Source: Life (Basel). 2023 Jan 8;13(1):180. doi: 10.3390/life13010180 (PMC9865490; doi:10.3390/life13010180)
Supplement: Supplementary file 1 [file life-13-00180-s001.zip]

Archive with 1 entries (1 files):
- Supplemental_Figure S1.tif
